# Supplementary material for: Combined Metabolipidomic and Machine Learning Approach in a Rat Model of Stroke Reveals a Deleterious Impact of Brain Injury on Heart Metabolism
Source: Int J Mol Sci. 2023 Jul 26;24(15):12000. doi: 10.3390/ijms241512000 (PMC10418865; doi:10.3390/ijms241512000)
Supplement: Supplementary file 1 [file ijms-24-12000-s001.zip]

Archive with 3 entries (3 files):
- heart_compounds.csv
- plasma_compounds.csv
- Table S1. List of the 630 metabolites measured in heart and plasma samples.xlsx
