# Supplementary material for: Combined Metabolipidomic and Machine Learning Approach in a Rat Model of Stroke Reveals a Deleterious Impact of Brain Injury on Heart Metabolism
Source: Int J Mol Sci. 2023 Jul 26;24(15):12000. doi: 10.3390/ijms241512000 (PMC10418865; doi:10.3390/ijms241512000)
Supplement: Supplementary file 1 [file ijms-24-12000-s001.zip › heart_compounds.csv]

Sample Identification	C3	C3-DC (C4-OH)	C4	C5-DC (C6-OH)	C5-OH (C3-DC-M)	C6 (C4:1-DC)	C6:1	C9	C12:1	C14	C14:1	C14:1-OH	C14:2-OH	C16	C16-OH	C16:1	C16:1-OH	C16:2	C18	C18:1	C18:1-OH	C18:2	Ala	Arg	Asn	Asp	Cys	Gly	His	Ile	Leu	Lys	Met	Phe	Pro	Ser	Thr	Trp	Tyr	Val	1-Met-His	3-Met-His	5-AVA	Betaine	Carnosine	Cit	Creatinine	PAG	Sarcosine
Rat 75 Sham	1.31	2.39	1.1	0.088	3.68	0.246	0.05	0.008	0.071	0.331	0.094	0.101	0.041	1.78	0.173	0.245	0.115	0.041	0.624	1.04	0.701	0.75	228.0	20.0	35.7	163.0	19.9	73.2	22.8	13.8	23.4	51.8	11.9	15.2	16.3	51.8	56.7	4.27	11.6	25.2	1.68	3.73	0.381	24.7	5.56	31.2	17.7	0.072	13.2
Rat 6 Sham	2.76	5.4	1.31	0.158	4.05	0.502	0.045	0.016	0.068	0.56	0.239	0.205	0.092	2.45	0.433	0.485	0.185	0.022	0.686	1.24	1.13	0.642	440.0	42.9	51.1	370.0	20.0	98.1	50.1	26.3	44.1	115.0	17.6	22.2	27.1	66.1	86.9	7.51	19.8	45.4	1.64	4.12	0.664	25.8	39.6	62.0	22.1	0.106	28.6
Rat 70 Sham	1.66	8.54	3.32	0.162	4.24	0.452	0.037	0.025	0.083	0.626	0.165	0.115	0.038	2.58	0.241	0.405	0.11	0.133	0.916	1.3	0.791	0.856	265.0	24.0	30.7	229.0	29.7	85.6	26.0	17.4	30.3	58.1	8.15	17.5	12.0	35.0	63.5	5.85	14.4	35.8	1.92	5.35	0.131	30.3	7.67	39.4	25.1	0.061	15.5
Rat 21 Sham	1.99	1.11	0.564	0.102	5.34	0.233	0.031	0.023	0.069	0.36	0.112	0.119	0.062	1.66	0.165	0.218	0.097	0.045	0.64	0.902	0.637	0.676	286.0	19.3	35.3	142.0	27.8	96.6	28.1	13.9	24.4	64.7	10.2	18.8	14.9	49.8	55.5	5.16	15.4	25.1	3.37	8.47	0.812	30.5	13.2	35.4	21.5	0.049	16.3
Rat 17 Sham	1.5	2.55	1.43	0.095	5.66	0.247	0.025	0.024	0.061	0.335	0.069	0.089	0.039	1.74	0.157	0.214	0.084	0.022	0.759	1.06	0.531	0.635	236.0	17.7	25.1	131.0	26.2	151.0	28.9	19.3	39.1	51.8	9.17	21.5	12.8	40.9	62.5	4.72	17.0	40.0	1.45	4.2	0.21	25.0	19.8	28.3	22.5	0.034	16.8
Rat 74 Sham	1.65	2.93	1.24	0.095	5.69	0.233	0.028	0.03	0.06	0.517	0.119	0.075	0.041	2.88	0.216	0.359	0.113	0.116	0.908	1.33	0.631	0.903	267.0	17.4	28.9	162.0	27.0	78.1	23.8	14.0	24.6	42.6	8.55	20.6	11.2	64.7	52.9	5.11	11.8	26.6	1.97	6.63	0.51	30.8	11.0	28.0	24.2	0.043	15.5
Rat 78 Sham	2.04	8.02	2.61	0.183	4.05	0.411	0.034	0.012	0.032	0.346	0.113	0.118	0.057	1.54	0.26	0.269	0.101	0.113	0.589	0.863	0.668	0.504	262.0	42.4	40.1	137.0	34.2	102.0	36.8	23.5	37.2	70.8	13.2	21.4	20.0	54.9	96.8	7.6	16.5	41.7	1.74	3.84	0.448	33.3	20.9	55.1	26.7	0.032	14.7
Rat 65 Sham	1.49	0.932	0.566	0.085	4.07	0.227	0.028	0.012	0.044	0.306	0.081	0.086	0.051	1.56	0.142	0.203	0.077	0.0	0.52	0.853	0.49	0.447	243.0	39.2	36.9	193.0	38.1	104.0	26.6	15.8	25.2	83.4	16.2	17.3	21.4	73.3	79.3	5.96	13.9	29.0	2.98	6.2	0.59	35.6	9.21	41.7	22.2	0.057	16.3
Rat 26 Sham	2.15	1.68	0.838	0.058	6.87	0.129	0.024	0.004	0.047	0.14	0.046	0.061	0.027	0.916	0.082	0.108	0.062	0.0	0.39	0.485	0.293	0.239	333.0	28.0	39.2	140.0	35.0	90.5	27.5	15.3	30.2	80.8	14.1	29.6	24.4	40.6	62.7	8.87	28.1	31.7	2.93	6.42	1.41	21.5	13.7	19.7	24.1	0.174	17.0
Rat 9 Sham	5.76	27.9	2.45	0.376	2.97	0.472	0.058	0.013	0.059	0.571	0.262	0.346	0.108	1.4	0.647	0.5	0.387	0.136	0.979	1.17	2.69	0.482	542.0	31.8	32.7	278.0	27.5	98.2	29.5	25.6	44.7	80.2	15.1	21.8	21.3	39.2	69.8	9.06	21.8	42.7	1.11	2.35	0.619	17.4	34.8	43.3	20.5	0.044	33.5
Rat 69 Sham	1.23	8.48	2.61	0.158	3.45	0.414	0.042	0.034	0.059	0.651	0.166	0.119	0.044	3.11	0.295	0.484	0.123	0.12	0.95	1.5	0.77	0.985	231.0	23.5	33.1	239.0	26.3	87.1	30.6	21.1	35.6	56.4	8.35	18.7	15.1	45.0	65.1	5.97	12.7	36.4	1.66	4.01	0.128	31.3	10.0	34.0	22.0	0.056	14.5
Rat 15 Sham	1.89	1.57	0.63	0.081	5.03	0.275	0.028	0.031	0.074	0.436	0.112	0.145	0.073	2.25	0.225	0.248	0.105	0.057	0.87	1.02	0.542	0.643	639.0	33.7	57.8	266.0	34.7	106.0	45.0	26.9	45.8	85.6	17.2	27.6	23.7	76.5	110.0	6.97	19.9	56.0	1.86	3.59	0.155	39.6	10.0	51.8	23.1	0.169	35.8
Rat 77 Sham	1.89	9.31	3.22	0.194	3.89	0.621	0.043	0.012	0.068	0.692	0.197	0.196	0.059	4.45	0.477	0.698	0.195	0.122	0.798	2.51	1.38	1.31	278.0	33.7	46.1	129.0	31.4	93.5	34.2	26.3	45.8	76.3	12.5	23.1	19.7	42.9	74.2	8.44	17.1	40.0	1.29	3.0	0.472	25.8	18.3	39.4	25.7	0.045	15.5
Rat 73 Sham	1.71	2.35	0.441	0.076	4.5	0.221	0.046	0.023	0.033	0.248	0.093	0.048	0.034	1.04	0.085	0.158	0.086	0.0	0.438	0.508	0.333	0.273	300.0	28.7	59.8	395.0	31.2	106.0	33.0	23.0	38.2	76.9	15.3	20.8	24.9	67.3	94.4	5.86	16.0	42.4	1.83	5.85	0.18	38.6	6.59	45.8	22.1	0.046	17.4
Rat 19 Sham	2.13	2.81	0.988	0.107	4.19	0.313	0.044	0.008	0.046	0.38	0.109	0.092	0.067	1.59	0.13	0.211	0.081	0.0	0.714	0.855	0.496	0.53	326.0	29.8	39.1	236.0	27.2	113.0	29.1	14.3	27.1	65.5	11.0	18.4	15.5	59.5	67.6	5.09	14.7	28.9	1.69	4.37	0.873	39.9	12.8	41.4	22.3	0.044	19.0
Rat 82 Sham	1.48	14.6	3.69	0.246	4.3	0.483	0.057	0.017	0.042	0.484	0.148	0.137	0.057	2.16	0.304	0.386	0.106	0.086	0.553	1.19	0.931	0.632	214.0	29.4	35.0	166.0	27.4	91.7	35.0	23.8	35.2	101.0	12.8	18.4	17.6	47.9	89.9	7.32	15.9	34.8	1.66	3.32	0.382	43.2	20.2	43.8	26.2	0.114	12.7
Rat 13 Sham	2.98	4.71	1.59	0.17	4.32	0.426	0.042	0.007	0.043	0.547	0.206	0.168	0.078	2.37	0.246	0.477	0.131	0.064	0.548	1.5	0.935	0.839	443.0	24.7	41.4	180.0	22.4	112.0	39.0	25.2	45.5	77.2	11.5	24.7	25.1	67.4	76.0	9.42	23.5	46.9	1.21	2.81	0.981	40.5	40.9	61.0	26.1	0.098	27.9
Rat 55 Sham	1.53	2.43	0.92	0.088	5.13	0.25	0.037	0.003	0.048	0.372	0.106	0.088	0.047	1.83	0.151	0.281	0.095	0.067	0.592	0.906	0.55	0.776	245.0	31.9	34.1	207.0	27.0	120.0	32.0	13.8	23.7	89.8	12.8	20.1	16.4	53.7	75.3	7.24	14.8	24.3	2.21	5.25	0.317	24.8	13.5	37.3	25.5	0.091	14.1
Rat 24 Sham	1.84	11.1	3.62	0.166	4.41	0.409	0.024	0.023	0.054	0.38	0.102	0.108	0.048	1.89	0.225	0.281	0.101	0.002	0.853	1.01	0.781	0.584	271.0	31.5	54.0	157.0	28.5	192.0	40.9	25.0	49.4	73.1	11.1	21.4	18.8	64.4	80.0	5.16	14.6	47.0	1.42	4.29	0.237	32.2	15.5	56.7	20.8	0.034	16.1
Rat 4 Sham	3.54	31.0	3.65	0.402	4.12	0.647	0.052	0.011	0.053	0.602	0.216	0.287	0.093	1.79	0.467	0.503	0.206	0.165	0.642	1.19	1.49	0.56	370.0	38.8	42.7	238.0	24.7	104.0	30.9	41.5	62.6	92.7	16.0	26.7	26.5	87.9	93.3	9.04	22.9	62.9	1.71	3.33	0.716	29.4	42.7	51.8	26.5	0.049	21.9
Rat 58 Sham	2.15	2.45	0.994	0.101	4.94	0.296	0.056	0.03	0.058	0.407	0.159	0.053	0.055	1.59	0.132	0.24	0.076	0.121	0.594	0.805	0.519	0.582	259.0	27.3	25.7	244.0	32.8	78.1	29.7	15.7	26.1	61.0	10.1	19.5	14.0	31.6	56.6	6.05	16.8	24.6	2.69	8.28	0.502	28.9	10.3	33.7	22.9	0.037	15.5
Rat 76 Sham	2.26	1.14	0.84	0.075	5.12	0.203	0.051	0.026	0.063	0.319	0.11	0.061	0.028	1.29	0.127	0.243	0.089	0.003	0.503	0.732	0.442	0.39	366.0	23.9	38.4	388.0	36.5	86.5	27.5	15.0	33.8	60.5	14.5	26.1	25.1	50.0	71.8	8.31	18.8	42.7	3.51	10.8	0.295	28.1	12.8	22.5	25.8	0.096	21.8
Rat 7 Sham	2.34	2.37	0.998	0.125	3.53	0.357	0.035	0.017	0.044	0.408	0.184	0.156	0.06	2.07	0.278	0.351	0.111	0.025	0.675	1.14	0.843	0.492	447.0	36.6	47.5	251.0	21.8	86.7	31.0	24.6	45.2	90.5	20.8	26.0	24.1	69.5	69.3	8.56	26.4	46.0	1.68	3.37	0.493	29.6	22.4	39.0	23.4	0.055	22.5
Rat 81 Sham	1.71	11.1	3.18	0.19	4.24	0.48	0.046	0.01	0.046	0.537	0.149	0.16	0.083	2.68	0.359	0.439	0.153	0.154	0.583	1.54	1.15	0.89	324.0	48.4	54.0	330.0	34.6	141.0	37.6	33.5	53.1	125.0	18.4	24.3	27.5	63.6	106.0	9.08	27.6	49.2	1.6	3.39	0.649	46.0	25.9	49.0	23.9	0.042	18.5
Rat 11 Sham	1.17	16.8	4.43	0.246	3.02	0.695	0.039	0.021	0.063	0.952	0.26	0.29	0.117	4.88	0.78	0.82	0.24	0.223	1.11	2.75	2.38	1.4	207.0	26.1	44.3	109.0	20.1	106.0	40.5	30.9	52.9	92.9	12.7	22.4	20.6	66.5	105.0	6.34	15.8	47.9	1.25	3.21	0.375	25.4	35.7	64.8	19.9	0.034	11.8
Rat 2 Sham	1.63	21.8	3.8	0.346	2.87	0.512	0.039	0.0	0.046	0.412	0.153	0.19	0.084	2.26	0.491	0.445	0.208	0.119	0.776	1.67	1.8	0.77	243.0	18.5	34.0	87.1	18.6	98.7	30.0	30.2	52.6	82.6	12.0	20.6	19.9	56.1	106.0	6.99	19.5	46.6	0.887	2.4	0.616	27.9	23.7	54.0	17.1	0.033	11.9
Rat 79 Sham	1.38	1.15	0.968	0.096	3.34	0.331	0.032	0.021	0.05	0.427	0.134	0.089	0.06	1.67	0.161	0.275	0.106	0.1	0.59	0.953	0.61	0.473	339.0	31.5	34.0	202.0	45.1	102.0	31.1	12.7	22.6	68.3	14.9	20.6	21.1	89.2	67.3	9.28	22.5	25.2	1.56	2.88	0.594	41.8	22.7	39.5	23.8	0.068	18.4
Rat 66 Sham	1.36	2.09	0.605	0.077	3.79	0.244	0.03	0.029	0.069	0.352	0.12	0.072	0.042	1.58	0.12	0.238	0.086	0.05	0.566	0.798	0.47	0.499	220.0	24.3	27.3	248.0	30.6	75.8	26.8	18.6	31.0	63.2	8.18	16.4	14.6	38.4	56.6	5.73	14.7	32.6	1.99	5.76	0.441	41.7	5.78	36.8	21.0	0.096	13.4
Rat 38 AVC	1.69	1.26	0.721	0.105	5.64	0.212	0.026	0.016	0.086	0.278	0.088	0.083	0.043	1.16	0.125	0.16	0.064	0.038	0.577	0.655	0.47	0.28	391.0	43.9	60.0	225.0	33.7	137.0	32.3	18.3	31.6	124.0	20.6	26.8	33.9	80.8	90.0	8.14	22.7	27.3	3.89	8.5	0.632	26.9	16.2	20.4	24.5	0.07	22.4
Rat 10 AVC	1.62	3.09	0.986	0.106	3.08	0.399	0.048	0.014	0.05	0.695	0.198	0.199	0.088	4.01	0.452	0.612	0.163	0.13	0.742	2.09	1.18	1.4	337.0	24.1	55.3	217.0	22.1	99.4	33.1	25.9	43.2	92.7	15.5	22.7	21.1	60.0	79.8	7.35	18.0	41.2	1.14	1.84	0.099	23.2	29.7	34.9	19.3	0.04	23.0
Rat 56 AVC	11.6	7.75	4.79	0.15	5.09	0.577	0.069	0.034	0.058	0.055	0.026	0.023	0.011	0.345	0.063	0.055	0.066	0.0	0.284	0.207	0.281	0.11	698.0	85.6	75.7	127.0	72.5	118.0	58.5	26.1	55.1	140.0	30.5	28.5	54.8	105.0	96.8	12.8	41.8	61.6	2.78	4.05	0.09	19.2	8.71	31.3	34.5	0.384	40.7
Rat 5 AVC	3.68	3.72	0.943	0.148	4.2	0.518	0.053	0.014	0.059	0.417	0.205	0.284	0.136	1.53	0.455	0.384	0.179	0.076	0.567	0.869	1.11	0.49	450.0	57.8	55.3	328.0	30.2	146.0	42.2	24.2	42.3	126.0	22.0	22.5	28.4	106.0	105.0	7.62	21.8	45.1	1.75	4.44	0.46	49.2	31.8	55.0	27.2	0.106	27.3
Rat 48 AVC	1.86	2.13	0.712	0.087	4.54	0.306	0.041	0.013	0.049	0.487	0.138	0.091	0.063	1.78	0.101	0.228	0.092	0.114	0.979	0.823	0.381	0.716	269.0	36.9	53.9	286.0	30.0	97.4	33.8	18.2	31.0	112.0	14.7	18.8	19.1	82.6	65.5	5.94	14.5	30.4	2.05	3.68	0.253	21.7	10.5	31.1	23.8	0.035	16.8
Rat 8 AVC	1.56	2.15	1.07	0.128	4.03	0.476	0.039	0.002	0.056	1.31	0.342	0.25	0.136	6.21	0.494	0.795	0.219	0.246	1.42	3.48	1.34	1.88	397.0	48.7	87.2	281.0	21.3	82.2	43.8	27.3	49.5	135.0	16.8	30.2	24.6	112.0	97.9	8.6	19.5	54.8	1.62	2.13	0.609	16.9	28.8	33.6	20.0	0.03	20.4
Rat 29 AVC	3.77	5.51	1.47	0.141	6.18	0.348	0.066	0.025	0.046	0.706	0.178	0.125	0.051	3.34	0.189	0.474	0.101	0.1	0.954	1.72	0.738	0.946	902.0	26.6	60.0	437.0	45.1	88.6	40.5	30.9	53.9	62.6	28.0	35.1	48.7	189.0	61.9	10.2	26.4	51.6	2.26	5.26	0.416	42.4	9.41	34.9	20.7	0.108	47.8
Rat 72 AVC	1.77	1.65	0.714	0.088	6.71	0.208	0.035	0.012	0.057	0.362	0.079	0.079	0.036	1.27	0.114	0.163	0.073	0.155	0.598	0.557	0.449	0.375	264.0	35.2	59.5	194.0	33.8	105.0	35.7	14.4	28.8	98.1	17.9	22.5	23.7	99.8	66.0	7.91	23.5	24.5	3.07	6.63	0.088	24.2	15.2	20.4	26.7	0.052	15.6
Rat 18 AVC	1.51	1.13	0.402	0.062	3.84	0.158	0.049	0.023	0.037	0.219	0.048	0.048	0.033	1.19	0.095	0.134	0.05	0.0	0.491	0.587	0.315	0.307	385.0	34.0	46.2	250.0	33.7	100.0	33.1	17.6	30.2	92.1	13.6	19.1	20.2	75.0	64.7	5.85	12.9	30.2	2.28	3.78	0.25	25.1	10.3	41.8	22.3	0.097	23.4
Rat 54 AVC	1.37	8.02	3.1	0.142	4.92	0.365	0.059	0.0	0.051	0.474	0.128	0.086	0.041	2.2	0.196	0.312	0.094	0.151	0.947	1.01	0.7	0.886	283.0	27.8	40.3	114.0	28.0	89.5	26.0	17.5	32.7	63.7	11.6	18.9	18.9	63.2	65.0	5.62	15.4	35.0	1.91	5.81	0.095	14.9	13.5	21.2	23.5	0.035	16.1
Rat 50 AVC	1.56	1.92	0.843	0.112	4.23	0.285	0.037	0.018	0.062	0.436	0.133	0.101	0.055	2.22	0.155	0.267	0.094	0.056	0.846	0.989	0.446	0.891	232.0	34.4	47.1	219.0	34.1	98.1	33.7	18.1	32.0	111.0	12.1	19.9	18.9	52.8	71.4	5.77	15.3	34.0	2.16	4.29	0.176	33.2	7.88	40.5	23.7	0.025	13.3
[truncated: 105 more columns]
