# Supplementary material for: Combined Metabolipidomic and Machine Learning Approach in a Rat Model of Stroke Reveals a Deleterious Impact of Brain Injury on Heart Metabolism
Source: Int J Mol Sci. 2023 Jul 26;24(15):12000. doi: 10.3390/ijms241512000 (PMC10418865; doi:10.3390/ijms241512000)
Supplement: Supplementary file 1 [file ijms-24-12000-s001.zip › plasma_compounds.csv]

Sample Identification	C0	C2	C3	C3-DC (C4-OH)	C14:1	C16	C16-OH	C18:1	C18:1-OH	C18:2	TMAO	Ala	Arg	Asn	Asp	Gln	Glu	Gly	His	Ile	Leu	Lys	Met	Phe	Pro	Ser	Thr	Trp	Tyr	Val	1-Met-His	3-Met-His	AABA	ADMA	alpha-AAA	Betaine	Carnosine	Cit	Creatinine	Cystine	HArg	HCys	Kynurenine	Orn	PAG	ProBetaine	Sarcosine	SDMA	t4-OH-Pro
Rat 55 Sham	40.0	26.6	0.607	0.229	0.018	0.382	0.061	0.192	0.192	0.07	2.6	345.0	156.0	68.0	14.6	1050.0	97.0	434.0	81.1	92.9	166.0	444.0	46.8	94.0	127.0	257.0	240.0	71.7	63.6	170.0	9.93	14.8	5.45	0.509	1.4	25.1	1.35	49.6	31.3	25.4	1.59	5.91	2.91	127.0	0.845	0.517	11.4	0.299	36.0
Rat 7 Sham	58.2	12.5	0.369	0.14	0.059	0.327	0.066	0.182	0.109	0.069	1.96	618.0	209.0	92.0	15.2	1021.0	90.3	401.0	94.1	129.0	228.0	513.0	77.0	103.0	184.0	345.0	261.0	71.4	101.0	238.0	8.57	11.7	6.39	0.75	1.12	25.3	4.34	56.3	27.9	34.9	1.23	9.03	5.45	78.4	0.821	0.502	10.9	0.34	31.9
Rat 73 Sham	26.8	25.7	0.362	0.314	0.023	0.325	0.058	0.147	0.096	0.066	2.58	380.0	123.0	82.2	10.1	951.0	65.3	409.0	69.6	145.0	227.0	379.0	57.9	96.4	136.0	259.0	279.0	79.1	63.8	257.0	7.62	19.4	8.94	0.594	1.28	38.8	0.937	67.9	32.5	12.9	2.01	5.03	3.22	123.0	0.802	1.09	13.6	0.221	29.4
Rat 2 Sham	17.2	19.1	0.277	0.292	0.044	0.683	0.094	0.361	0.235	0.086	1.49	281.0	148.0	63.9	15.0	959.0	98.3	517.0	78.4	150.0	267.0	416.0	39.5	104.0	111.0	310.0	435.0	61.0	87.9	274.0	4.5	9.95	13.4	0.701	1.46	28.2	3.88	70.7	21.1	13.4	2.33	6.06	5.29	116.0	0.352	0.821	11.1	0.317	31.3
Rat 77 Sham	34.3	38.7	0.507	0.334	0.039	0.401	0.076	0.224	0.141	0.05	1.62	308.0	119.0	54.1	9.71	891.0	83.9	369.0	78.4	130.0	210.0	352.0	44.0	98.8	91.1	233.0	211.0	59.0	71.6	223.0	5.32	9.25	7.76	0.516	1.25	27.0	1.54	62.3	23.6	19.6	1.05	5.05	3.68	99.4	0.741	1.13	13.0	0.274	33.7
Rat 17 Sham	31.6	9.03	0.25	0.149	0.037	0.46	0.07	0.252	0.124	0.068	0.731	265.0	144.0	58.9	10.0	710.0	60.3	358.0	98.3	117.0	222.0	330.0	31.5	105.0	97.4	204.0	222.0	55.8	68.3	237.0	7.39	15.9	4.38	0.41	0.874	24.8	8.86	45.8	20.2	24.6	1.31	3.56	3.1	92.4	0.352	0.498	10.2	0.265	22.3
Rat 6 Sham	24.9	15.2	0.321	0.121	0.04	0.313	0.052	0.175	0.122	0.037	1.99	453.0	185.0	64.3	18.5	922.0	190.0	359.0	74.9	87.2	147.0	358.0	48.0	77.6	111.0	240.0	192.0	51.9	69.5	154.0	6.13	13.2	5.74	0.466	1.36	22.3	16.3	53.0	25.3	30.6	1.36	8.04	2.94	76.6	1.26	0.816	11.5	0.328	25.5
Rat 21 Sham	49.7	12.1	0.433	0.225	0.025	0.382	0.068	0.208	0.085	0.065	4.05	423.0	75.6	55.5	13.3	657.0	88.2	305.0	82.2	68.4	106.0	307.0	41.9	85.0	113.0	194.0	174.0	61.2	62.8	126.0	11.7	23.2	2.64	0.535	1.19	32.3	2.58	42.9	28.0	28.0	0.878	10.8	3.14	183.0	0.795	2.13	11.2	0.27	22.8
Rat 58 Sham	49.5	25.0	0.591	0.195	0.036	0.386	0.064	0.192	0.08	0.073	2.52	375.0	65.1	64.2	13.4	707.0	97.4	288.0	80.6	92.0	141.0	300.0	44.2	84.1	99.4	205.0	191.0	64.7	68.3	163.0	12.8	27.4	3.47	0.49	1.21	23.0	3.45	38.3	28.6	33.4	1.44	5.87	2.6	217.0	0.664	0.838	11.5	0.235	22.2
Rat 76 Sham	78.2	20.2	1.03	0.312	0.037	0.287	0.068	0.133	0.107	0.05	4.82	649.0	102.0	91.0	20.6	866.0	130.0	316.0	103.0	108.0	238.0	356.0	83.7	139.0	169.0	267.0	227.0	80.6	92.8	298.0	17.7	30.4	4.11	0.54	1.72	29.4	2.9	49.1	39.1	28.8	0.396	10.1	2.99	106.0	1.56	0.763	12.6	0.279	19.9
Rat 81 Sham	20.6	25.1	0.325	0.246	0.05	0.441	0.074	0.248	0.19	0.082	1.7	293.0	155.0	64.4	10.1	817.0	82.1	499.0	72.5	157.0	276.0	481.0	46.9	98.8	119.0	253.0	282.0	77.8	99.8	273.0	5.37	10.7	11.8	0.623	1.53	24.6	1.92	76.4	24.8	5.28	1.8	6.78	5.11	139.0	0.733	1.31	12.8	0.299	40.4
Rat 9 Sham	22.1	26.9	0.707	0.303	0.106	0.615	0.096	0.433	0.125	0.118	1.02	358.0	128.0	66.3	23.7	1146.0	238.0	514.0	92.5	139.0	248.0	411.0	52.3	107.0	127.0	227.0	287.0	72.3	99.2	250.0	4.24	8.91	8.5	0.647	2.43	21.0	1.87	71.7	21.6	19.9	2.24	6.86	2.73	119.0	0.927	0.687	14.2	0.381	32.4
Rat 70 Sham	29.5	21.9	0.422	0.256	0.057	0.377	0.055	0.195	0.098	0.074	2.85	282.0	67.3	41.9	10.8	661.0	67.6	281.0	62.3	88.3	141.0	259.0	33.6	72.1	79.7	160.0	160.0	41.6	54.2	168.0	7.18	14.0	5.17	0.355	1.09	21.1	3.82	33.4	46.0	15.7	0.99	3.53	1.62	162.0	2.85	0.73	10.6	0.214	17.3
Rat 15 Sham	45.6	11.8	0.427	0.219	0.017	0.218	0.049	0.128	0.069	0.049	2.27	499.0	130.0	72.5	13.4	731.0	62.1	363.0	85.2	99.9	163.0	318.0	58.8	104.0	134.0	252.0	232.0	56.0	75.0	212.0	7.51	11.2	6.7	0.651	1.42	36.8	2.19	59.8	27.6	44.1	2.07	5.45	2.5	147.0	1.22	0.822	12.0	0.345	23.1
Rat 26 Sham	69.3	20.0	1.0	0.288	0.043	0.393	0.088	0.255	0.106	0.105	6.29	648.0	158.0	79.5	20.7	918.0	122.0	304.0	103.0	82.7	154.0	480.0	68.1	129.0	187.0	239.0	195.0	80.1	116.0	186.0	14.2	18.7	3.2	0.709	1.95	25.9	3.1	48.3	42.2	65.2	0.993	9.41	4.14	184.0	2.6	0.789	13.2	0.323	28.8
Rat 75 Sham	43.7	21.8	0.622	0.269	0.036	0.299	0.069	0.17	0.056	0.049	3.39	393.0	147.0	66.1	13.2	796.0	69.7	281.0	75.0	114.0	160.0	326.0	61.1	91.4	148.0	235.0	236.0	74.8	68.0	191.0	10.1	19.2	5.61	0.444	1.14	30.9	4.49	73.9	32.4	22.4	1.42	7.12	3.23	118.0	1.07	1.38	13.1	0.272	28.1
Rat 79 Sham	29.8	9.34	0.41	0.099	0.036	0.345	0.056	0.194	0.14	0.036	2.19	447.0	164.0	69.3	12.3	944.0	82.8	422.0	82.0	77.1	116.0	390.0	56.7	95.8	128.0	301.0	285.0	119.0	96.6	152.0	7.47	9.67	4.57	0.613	1.88	28.2	5.8	62.5	32.5	20.6	1.19	12.4	6.25	87.4	1.22	0.635	15.2	0.337	37.4
Rat 66 Sham	33.7	25.2	0.383	0.246	0.051	0.407	0.064	0.169	0.102	0.069	2.74	221.0	125.0	46.9	9.82	706.0	62.9	237.0	60.9	89.6	148.0	261.0	28.1	66.8	69.2	211.0	180.0	63.5	56.8	165.0	6.43	15.4	4.56	0.443	1.05	29.7	1.13	43.8	24.5	20.5	1.02	6.31	1.66	95.2	1.29	1.28	9.33	0.223	22.5
Rat 19 Sham	26.9	12.1	0.343	0.24	0.031	0.412	0.072	0.185	0.083	0.079	2.26	275.0	142.0	49.0	12.8	608.0	56.3	394.0	68.3	78.2	123.0	281.0	34.5	77.7	85.5	228.0	196.0	65.6	52.8	157.0	7.22	16.1	4.32	0.653	1.44	29.2	6.48	46.8	30.6	16.6	1.14	6.37	2.56	54.4	0.613	1.29	10.7	0.325	27.9
Rat 4 Sham	19.8	25.5	0.342	0.267	0.032	0.487	0.066	0.265	0.071	0.073	1.76	281.0	130.0	57.1	18.8	861.0	144.0	380.0	68.2	142.0	228.0	305.0	37.0	84.0	89.1	222.0	202.0	48.5	72.1	232.0	5.31	8.81	10.4	0.565	1.42	24.0	2.78	47.6	21.4	13.4	1.34	5.66	3.55	106.0	0.339	0.936	10.5	0.323	24.7
Rat 24 Sham	25.3	24.4	0.327	0.311	0.029	0.41	0.082	0.212	0.074	0.08	1.1	296.0	177.0	66.1	11.2	811.0	77.9	388.0	78.5	141.0	259.0	334.0	42.5	100.0	106.0	255.0	265.0	62.6	67.4	260.0	6.65	14.0	7.72	0.616	1.17	26.8	3.15	58.9	22.2	22.8	1.91	3.73	2.73	142.0	0.417	1.36	11.5	0.254	22.1
Rat 78 Sham	29.2	31.9	0.371	0.238	0.05	0.471	0.074	0.241	0.096	0.082	1.13	332.0	144.0	55.4	8.11	925.0	63.9	380.0	78.0	113.0	173.0	285.0	41.6	83.0	104.0	220.0	259.0	60.9	67.9	185.0	5.54	9.32	8.27	0.549	1.49	24.6	3.14	60.4	24.8	7.4	1.63	6.99	3.41	90.8	0.545	0.803	12.9	0.258	33.1
Rat 65 Sham	46.5	11.6	0.439	0.162	0.026	0.266	0.048	0.123	0.046	0.039	3.21	494.0	170.0	54.6	9.52	752.0	50.1	392.0	72.7	72.8	110.0	374.0	49.3	74.5	148.0	313.0	245.0	62.4	54.9	133.0	11.1	17.4	3.53	0.589	1.22	25.8	0.959	52.4	24.0	28.0	1.18	7.71	2.42	103.0	0.605	1.28	13.1	0.262	31.5
Rat 13 Sham	35.7	22.8	0.655	0.153	0.029	0.646	0.109	0.328	0.139	0.079	2.94	423.0	159.0	60.1	27.4	842.0	339.0	421.0	90.6	120.0	204.0	372.0	39.9	104.0	107.0	237.0	223.0	95.0	92.7	225.0	4.57	9.78	4.6	0.692	1.49	30.4	2.38	59.2	24.0	20.5	0.99	8.65	4.64	104.0	1.18	0.763	11.1	0.345	25.3
Rat 74 Sham	28.9	16.5	0.328	0.18	0.049	0.59	0.082	0.25	0.163	0.06	1.06	232.0	73.7	45.6	10.5	625.0	57.9	241.0	72.3	81.2	139.0	211.0	27.2	88.0	79.6	157.0	147.0	49.0	48.3	157.0	7.08	19.2	3.64	0.427	0.784	26.1	3.46	41.9	23.7	15.4	0.948	3.3	2.77	110.0	0.621	0.466	9.56	0.173	13.6
Rat 69 Sham	28.6	29.8	0.273	0.357	0.024	0.501	0.088	0.214	0.132	0.085	1.31	255.0	128.0	46.4	7.09	681.0	53.3	308.0	68.6	117.0	194.0	254.0	34.7	82.8	83.5	214.0	196.0	57.8	58.6	192.0	7.64	14.5	6.82	0.392	0.972	29.2	4.56	44.5	24.8	22.3	0.936	4.57	2.67	105.0	0.701	1.07	11.2	0.232	18.2
Rat 82 Sham	20.7	19.5	0.256	0.25	0.035	0.507	0.112	0.218	0.105	0.054	4.01	234.0	158.0	48.9	9.35	886.0	52.8	319.0	66.9	100.0	149.0	381.0	34.8	75.2	84.1	175.0	205.0	58.8	62.3	181.0	5.85	9.9	9.86	0.632	1.36	27.5	2.08	55.5	29.9	4.61	2.69	6.24	7.13	74.3	2.2	0.685	11.0	0.317	32.1
Rat 11 Sham	20.1	18.2	0.185	0.264	0.024	0.5	0.066	0.251	0.165	0.052	0.956	273.0	137.0	61.4	12.7	883.0	72.5	420.0	98.3	140.0	232.0	400.0	39.0	90.1	90.4	297.0	278.0	61.3	55.5	236.0	4.61	13.1	13.3	0.709	1.06	22.1	22.6	56.1	19.7	23.2	2.06	4.51	4.05	72.9	0.683	0.992	10.6	0.284	25.8
Rat 32 AVC	33.9	26.4	0.47	0.202	0.026	0.271	0.053	0.132	0.056	0.046	2.35	377.0	154.0	71.0	18.5	870.0	103.0	345.0	81.6	132.0	222.0	341.0	45.0	96.1	104.0	245.0	188.0	77.7	75.9	220.0	11.9	18.1	4.58	0.561	1.48	27.4	4.53	45.7	29.0	26.2	0.896	7.6	2.86	65.5	1.07	1.36	12.3	0.282	30.0
Rat 38 AVC	70.2	26.7	0.743	0.33	0.05	0.396	0.08	0.187	0.066	0.057	2.77	659.0	181.0	89.0	20.7	912.0	132.0	413.0	89.5	92.9	147.0	516.0	76.0	103.0	193.0	242.0	218.0	76.5	78.7	171.0	17.9	19.2	4.59	0.783	1.91	26.0	3.49	43.6	33.6	37.1	0.944	7.26	4.57	62.0	1.16	0.73	10.6	0.342	31.1
Rat 10 AVC	35.7	23.5	0.418	0.158	0.042	0.406	0.053	0.206	0.032	0.055	0.956	361.0	133.0	75.6	13.3	923.0	78.0	379.0	82.8	121.0	214.0	473.0	60.7	95.6	118.0	250.0	205.0	76.5	74.0	214.0	5.0	6.04	6.22	0.645	1.29	30.6	4.3	55.6	21.1	22.2	1.55	5.42	4.45	78.7	0.445	0.758	12.0	0.331	32.9
Rat 72 AVC	30.9	14.5	0.417	0.122	0.032	0.287	0.058	0.165	0.057	0.059	1.23	465.0	186.0	93.1	18.4	797.0	93.6	434.0	105.0	101.0	173.0	417.0	70.3	104.0	158.0	260.0	197.0	76.8	94.2	206.0	13.9	20.0	4.44	0.544	1.8	21.5	2.34	38.0	32.4	25.9	0.469	5.7	3.8	61.5	0.814	0.322	14.0	0.244	39.1
Rat 50 AVC	29.0	11.8	0.295	0.153	0.029	0.333	0.082	0.172	0.164	0.059	0.978	308.0	133.0	55.3	10.4	579.0	60.0	322.0	66.6	93.9	163.0	407.0	36.6	81.8	99.0	190.0	185.0	46.9	53.4	164.0	7.95	11.9	3.91	0.449	1.2	22.2	2.73	32.3	21.4	18.1	1.53	4.49	2.57	86.3	0.35	0.839	10.1	0.238	30.5
Rat 54 AVC	42.5	14.6	0.346	0.176	0.024	0.344	0.049	0.203	0.134	0.078	0.857	405.0	137.0	71.8	10.4	831.0	58.7	340.0	99.3	112.0	191.0	355.0	52.8	93.3	128.0	259.0	194.0	54.3	68.5	232.0	9.01	21.7	5.96	0.461	0.998	21.1	8.76	32.7	25.3	24.4	1.28	5.29	1.72	94.7	0.431	0.311	12.8	0.223	24.7
Rat 5 AVC	32.3	13.0	0.359	0.138	0.028	0.289	0.069	0.14	0.112	0.045	2.88	485.0	207.0	71.8	19.7	1167.0	127.0	591.0	82.3	94.7	157.0	506.0	65.9	80.5	169.0	387.0	308.0	78.1	71.4	190.0	5.94	12.0	8.11	0.85	1.54	28.2	12.2	66.3	24.6	29.6	1.84	10.0	4.28	103.0	1.42	1.19	13.9	0.319	46.6
Rat 56 AVC	49.6	40.8	2.6	0.221	0.035	0.253	0.155	0.155	0.089	0.09	5.09	1015.0	108.0	96.1	67.8	1525.0	534.0	449.0	118.0	119.0	234.0	536.0	87.5	127.0	216.0	250.0	209.0	81.5	144.0	294.0	11.9	14.6	10.6	0.411	15.3	15.9	0.631	54.8	79.5	55.4	1.33	17.1	3.58	286.0	4.54	1.02	20.6	0.438	33.0
Rat 29 AVC	46.1	16.7	1.23	0.317	0.019	0.364	0.058	0.177	0.081	0.074	2.06	894.0	202.0	84.7	19.9	1100.0	87.6	324.0	113.0	130.0	239.0	515.0	73.7	151.0	217.0	321.0	239.0	90.7	114.0	222.0	13.1	15.3	5.83	0.665	1.39	42.3	1.1	55.5	29.9	21.8	0.848	5.32	4.11	116.0	1.43	2.72	13.8	0.28	40.0
Rat 8 AVC	42.2	23.4	0.511	0.118	0.058	0.515	0.062	0.283	0.135	0.07	2.07	553.0	267.0	119.0	16.3	1108.0	68.9	427.0	113.0	153.0	288.0	567.0	72.7	144.0	169.0	355.0	260.0	117.0	95.9	278.0	6.2	7.69	3.19	0.754	1.01	24.5	12.6	40.5	22.8	34.3	1.36	5.13	4.16	48.4	0.464	0.505	14.3	0.327	41.8
Rat 48 AVC	42.2	23.9	0.474	0.195	0.047	0.364	0.066	0.176	0.119	0.079	1.14	264.0	147.0	58.0	13.6	693.0	85.6	354.0	77.4	119.0	195.0	422.0	52.3	79.2	138.0	221.0	200.0	70.2	59.1	214.0	8.81	13.4	5.31	0.464	1.53	21.6	4.49	37.3	24.0	18.4	1.36	4.48	1.49	83.1	0.727	0.323	10.3	0.192	41.8
Rat 18 AVC	55.6	16.1	0.386	0.282	0.02	0.363	0.083	0.169	0.048	0.074	3.82	401.0	183.0	59.1	10.7	449.0	92.1	331.0	72.6	82.1	141.0	384.0	46.4	66.4	107.0	577.0	173.0	72.5	62.3	154.0	9.56	14.3	5.47	0.408	2.2	38.0	2.21	30.9	43.0	35.4	1.15	5.87	2.17	39.7	1.57	0.991	13.6	0.371	34.3
[truncated: 351 more columns]
