# Supplementary material for: Combined Metabolipidomic and Machine Learning Approach in a Rat Model of Stroke Reveals a Deleterious Impact of Brain Injury on Heart Metabolism
Source: Int J Mol Sci. 2023 Jul 26;24(15):12000. doi: 10.3390/ijms241512000 (PMC10418865; doi:10.3390/ijms241512000)
Supplement: Supplementary file 1 [file ijms-24-12000-s001.zip › Table S1. List of the 630 metabolites measured in heart and plasma samples.xlsx]

## Sheet: Sheet1
	heart	plasma
C0	no	yes
C2	no	yes
C3	yes	yes
C3-DC (C4-OH)	yes	yes
C3-OH	no	no
C3:1	no	no
C4	yes	no
C4:1	no	no
C5	no	no
C5-DC (C6-OH)	yes	no
C5-M-DC	no	no
C5-OH (C3-DC-M)	yes	no
C5:1	no	no
C5:1-DC	no	no
C6 (C4:1-DC)	yes	no
C6:1	yes	no
C7-DC	no	no
C8	no	no
C9	yes	no
C10	no	no
C10:1	no	no
C10:2	no	no
C12	no	no
C12-DC	no	no
C12:1	yes	no
C14	yes	no
C14:1	yes	yes
C14:1-OH	yes	no
C14:2	no	no
C14:2-OH	yes	no
C16	yes	yes
C16-OH	yes	yes
C16:1	yes	no
C16:1-OH	yes	no
C16:2	yes	no
C16:2-OH	no	no
C18	yes	no
C18:1	yes	yes
C18:1-OH	yes	yes
C18:2	yes	yes
Trigonelline	no	no
TMAO	no	yes
Ala	yes	yes
Arg	yes	yes
Asn	yes	yes
Asp	yes	yes
Cys	yes	no
Gln	no	yes
Glu	no	yes
Gly	yes	yes
His	yes	yes
Ile	yes	yes
Leu	yes	yes
Lys	yes	yes
Met	yes	yes
Phe	yes	yes
Pro	yes	yes
Ser	yes	yes
Thr	yes	yes
Trp	yes	yes
Tyr	yes	yes
Val	yes	yes
1-Met-His	yes	yes
3-Met-His	yes	yes
5-AVA	yes	no
AABA	no	yes
Ac-Orn	no	no
ADMA	no	yes
alpha-AAA	no	yes
Anserine	no	no
BABA	no	no
Betaine	yes	yes
c4-OH-Pro	no	no
Carnosine	yes	yes
Cit	yes	yes
Creatinine	yes	yes
Cystine	no	yes
DOPA	no	no
HArg	no	yes
HCys	no	yes
Kynurenine	no	yes
Met-SO	no	no
Nitro-Tyr	no	no
Orn	no	yes
PAG	yes	yes
PheAlaBetaine	no	no
ProBetaine	no	yes
Sarcosine	yes	yes
SDMA	yes	yes
t4-OH-Pro	yes	yes
Taurine	no	no
TrpBetaine	no	no
CA	yes	yes
CDCA	no	no
DCA	no	yes
GCA	no	no
GCDCA	no	no
GDCA	no	no
GLCA	no	no
GLCAS	no	no
GUDCA	no	no
TCA	no	yes
TCDCA	no	yes
TDCA	no	yes
TLCA	no	no
TMCA	no	yes
beta-Ala	yes	yes
Dopamine	no	no
GABA	yes	yes
Histamine	yes	no
PEA	no	no
Putrescine	yes	yes
Serotonin	yes	yes
Spermidine	yes	yes
Spermine	no	no
AconAcid	no	yes
DiCA(12:0)	no	no
DiCA(14:0)	no	no
HipAcid	no	no
Lac	no	yes
OH-GlutAcid	no	no
Suc	yes	no
Cer(d16:1/18:0)	no	no
Cer(d16:1/20:0)	no	no
Cer(d16:1/22:0)	no	no
Cer(d16:1/23:0)	no	no
Cer(d16:1/24:0)	no	no
Cer(d18:1/14:0)	no	no
Cer(d18:1/16:0)	yes	yes
Cer(d18:1/18:0(OH))	no	no
Cer(d18:1/18:0)	no	yes
Cer(d18:1/18:1)	no	no
Cer(d18:1/20:0(OH))	no	no
Cer(d18:1/20:0)	no	yes
Cer(d18:1/22:0)	no	yes
Cer(d18:1/23:0)	no	yes
Cer(d18:1/24:0)	no	yes
Cer(d18:1/24:1)	no	yes
Cer(d18:1/25:0)	no	yes
Cer(d18:1/26:0)	no	yes
Cer(d18:1/26:1)	no	yes
Cer(d18:2/14:0)	no	no
Cer(d18:2/16:0)	no	yes
Cer(d18:2/18:0)	no	no
Cer(d18:2/18:1)	no	no
Cer(d18:2/20:0)	no	no
Cer(d18:2/22:0)	no	yes
Cer(d18:2/23:0)	no	yes
Cer(d18:2/24:0)	no	yes
Cer(d18:2/24:1)	no	yes
CE(14:0)	no	yes
CE(14:1)	no	no
CE(15:0)	no	yes
CE(15:1)	no	no
CE(16:0)	no	yes
CE(16:1)	no	yes
CE(17:0)	no	no
CE(17:1)	no	no
CE(18:0)	no	yes
CE(18:1)	no	yes
CE(18:2)	no	yes
CE(18:3)	no	yes
CE(20:0)	no	no
CE(20:1)	no	no
CE(20:3)	no	yes
CE(20:4)	no	yes
CE(20:5)	no	yes
CE(22:0)	no	no
CE(22:1)	no	no
CE(22:2)	no	yes
CE(22:5)	no	yes
CE(22:6)	no	yes
p-Cresol-SO4	no	no
DG(14:0_14:0)	no	no
DG(14:0_18:1)	no	no
DG(14:0_18:2)	no	no
DG(14:0_20:0)	no	no
DG(14:1_18:1)	no	no
DG(14:1_20:2)	no	no
DG(16:0_16:0)	no	no
DG(16:0_16:1)	no	no
DG(16:0_18:1)	no	yes
DG(16:0_18:2)	no	yes
DG(16:0_20:0)	no	no
DG(16:0_20:3)	no	no
DG(16:0_20:4)	no	no
DG(16:1_18:0)	no	no
DG(16:1_18:1)	no	no
DG(16:1_18:2)	no	yes
DG(16:1_20:0)	no	no
DG(17:0_17:1)	no	no
DG(17:0_18:1)	no	yes
DG(18:0_20:0)	no	no
DG(18:0_20:4)	no	yes
DG(18:1_18:1)	no	yes
DG(18:1_18:2)	yes	yes
DG(18:1_18:3)	no	yes
DG(18:1_18:4)	no	no
DG(18:1_20:0)	no	no
DG(18:1_20:1)	no	no
DG(18:1_20:2)	no	no
DG(18:1_20:3)	no	no
DG(18:1_20:4)	no	yes
DG(18:1_22:5)	no	no
DG(18:1_22:6)	no	no
DG(18:2_18:2)	yes	yes
DG(18:2_18:3)	no	no
DG(18:2_18:4)	no	yes
DG(18:2_20:0)	no	no
DG(18:2_20:4)	no	yes
DG(18:3_18:3)	no	no
DG(18:3_20:2)	no	no
DG(21:0_22:6)	no	no
DG(22:1_22:2)	no	no
DG-O(14:0_18:2)	no	no
DG-O(16:0_18:1)	no	no
DG-O(16:0_20:4)	no	no
Cer(d18:0/18:0(OH))	no	no
Cer(d18:0/18:0)	no	no
Cer(d18:0/20:0)	no	no
Cer(d18:0/22:0)	no	no
Cer(d18:0/24:0)	no	no
Cer(d18:0/24:1)	no	yes
Cer(d18:0/26:1(OH))	no	no
Cer(d18:0/26:1)	no	no
AA	no	no
DHA	no	yes
EPA	no	no
FA(12:0)	no	no
FA(14:0)	no	no
FA(16:0)	no	no
FA(18:0)	no	no
FA(18:1)	no	no
FA(18:2)	no	no
FA(20:1)	no	no
FA(20:2)	no	no
FA(20:3)	no	no
lysoPC a C14:0	no	yes
lysoPC a C16:0	yes	yes
lysoPC a C16:1	yes	yes
lysoPC a C17:0	yes	yes
lysoPC a C18:0	yes	yes
lysoPC a C18:1	yes	yes
lysoPC a C18:2	yes	yes
lysoPC a C20:3	no	yes
lysoPC a C20:4	yes	yes
lysoPC a C24:0	no	yes
lysoPC a C26:0	no	no
lysoPC a C26:1	no	yes
lysoPC a C28:0	yes	no
lysoPC a C28:1	yes	yes
PC aa C24:0	no	no
PC aa C26:0	no	no
PC aa C28:1	yes	yes
PC aa C30:0	yes	yes
PC aa C30:2	no	no
PC aa C32:0	yes	yes
PC aa C32:1	yes	yes
PC aa C32:2	yes	yes
PC aa C32:3	yes	yes
PC aa C34:1	yes	yes
PC aa C34:2	yes	yes
PC aa C34:3	yes	yes
PC aa C34:4	yes	yes
PC aa C36:0	yes	yes
PC aa C36:1	yes	yes
PC aa C36:2	yes	yes
PC aa C36:3	yes	yes
PC aa C36:4	yes	yes
PC aa C36:5	yes	yes
PC aa C36:6	yes	yes
PC aa C38:0	yes	yes
PC aa C38:1	no	no
PC aa C38:3	yes	yes
PC aa C38:4	yes	yes
PC aa C38:5	yes	yes
PC aa C38:6	yes	yes
PC aa C40:1	no	no
PC aa C40:2	no	yes
PC aa C40:3	yes	yes
PC aa C40:4	yes	yes
PC aa C40:5	yes	yes
PC aa C40:6	yes	yes
PC aa C42:0	no	no
PC aa C42:1	yes	yes
PC aa C42:2	no	yes
PC aa C42:4	yes	yes
PC aa C42:5	no	yes
PC aa C42:6	no	no
PC ae C30:0	no	yes
PC ae C30:1	no	no
PC ae C30:2	yes	yes
PC ae C32:1	yes	yes
PC ae C32:2	no	yes
PC ae C34:0	yes	yes
PC ae C34:1	yes	yes
PC ae C34:2	yes	yes
PC ae C34:3	yes	yes
PC ae C36:0	no	yes
PC ae C36:1	yes	yes
PC ae C36:2	yes	yes
PC ae C36:3	yes	yes
PC ae C36:4	yes	yes
PC ae C36:5	yes	yes
PC ae C38:0	yes	yes
PC ae C38:1	yes	yes
PC ae C38:2	yes	yes
PC ae C38:3	yes	yes
PC ae C38:4	yes	yes
PC ae C38:5	yes	yes
PC ae C38:6	yes	yes
PC ae C40:1	yes	yes
PC ae C40:2	yes	yes
PC ae C40:3	yes	yes
PC ae C40:4	yes	yes
PC ae C40:5	yes	yes
PC ae C40:6	yes	yes
PC ae C42:0	no	no
PC ae C42:1	yes	yes
PC ae C42:2	yes	yes
PC ae C42:3	yes	yes
PC ae C42:4	no	no
PC ae C42:5	no	no
PC ae C44:3	yes	yes
PC ae C44:4	no	no
PC ae C44:5	yes	yes
PC ae C44:6	no	no
Hex2Cer(d18:1/14:0)	no	yes
Hex2Cer(d18:1/16:0)	no	yes
Hex2Cer(d18:1/18:0)	yes	yes
Hex2Cer(d18:1/20:0)	no	yes
Hex2Cer(d18:1/22:0)	no	yes
Hex2Cer(d18:1/24:0)	no	yes
Hex2Cer(d18:1/24:1)	no	yes
Hex2Cer(d18:1/26:0)	no	no
Hex2Cer(d18:1/26:1)	no	no
Hex3Cer(d18:1/16:0)	no	yes
Hex3Cer(d18:1/18:0)	no	no
Hex3Cer(d18:1/24:1)	no	yes
Hex3Cer(d18:1/26:1)	no	no
Hex3Cer(d18:1_20:0)	no	no
Hex3Cer(d18:1_22:0)	no	no
HexCer(d16:1/22:0)	no	no
HexCer(d16:1/24:0)	no	no
HexCer(d18:1/14:0)	no	no
HexCer(d18:1/16:0)	no	yes
HexCer(d18:1/18:0)	no	yes
HexCer(d18:1/18:1)	no	no
HexCer(d18:1/20:0)	no	yes
HexCer(d18:1/22:0)	no	yes
HexCer(d18:1/23:0)	no	yes
HexCer(d18:1/24:0)	no	yes
HexCer(d18:1/24:1)	no	yes
HexCer(d18:1/26:0)	no	yes
HexCer(d18:1/26:1)	no	yes
HexCer(d18:2/16:0)	no	no
HexCer(d18:2/18:0)	no	yes
HexCer(d18:2/20:0)	no	no
HexCer(d18:2/22:0)	no	yes
HexCer(d18:2/23:0)	no	yes
HexCer(d18:2/24:0)	no	yes
AbsAcid	no	no
Cortisol	no	no
Cortisone	no	no
DHEAS	no	no
3-IAA	no	no
3-IPA	no	yes
Ind-SO4	no	yes
Indole	no	no
Hypoxanthine	yes	no
Xanthine	no	no
SM (OH) C14:1	yes	yes
SM (OH) C16:1	yes	yes
SM (OH) C22:1	yes	yes
SM (OH) C22:2	yes	yes
SM (OH) C24:1	no	yes
SM C16:0	yes	yes
SM C16:1	yes	yes
SM C18:0	yes	yes
SM C18:1	yes	yes
SM C20:2	no	yes
SM C22:3	no	no
SM C24:0	yes	yes
SM C24:1	yes	yes
SM C26:0	no	yes
SM C26:1	no	yes
H1	no	yes
TG(14:0_32:2)	no	no
TG(14:0_34:0)	no	no
TG(14:0_34:1)	no	yes
TG(14:0_34:2)	no	yes
TG(14:0_34:3)	no	no
TG(14:0_35:1)	no	no
TG(14:0_35:2)	no	no
TG(14:0_36:1)	no	no
TG(14:0_36:2)	no	yes
TG(14:0_36:3)	no	yes
TG(14:0_36:4)	no	yes
TG(14:0_38:4)	no	no
TG(14:0_38:5)	no	yes
TG(14:0_39:3)	no	no
TG(16:0_28:1)	no	no
TG(16:0_28:2)	no	no
TG(16:0_30:2)	no	no
TG(16:0_32:0)	no	yes
TG(16:0_32:1)	no	yes
TG(16:0_32:2)	no	yes
TG(16:0_32:3)	no	yes
TG(16:0_33:1)	no	yes
TG(16:0_33:2)	no	yes
TG(16:0_34:0)	no	yes
TG(16:0_34:1)	no	yes
TG(16:0_34:2)	no	yes
TG(16:0_34:3)	no	yes
TG(16:0_34:4)	no	yes
TG(16:0_35:1)	no	no
TG(16:0_35:2)	no	yes
TG(16:0_35:3)	no	yes
TG(16:0_36:2)	no	yes
TG(16:0_36:3)	no	yes
TG(16:0_36:4)	no	yes
TG(16:0_36:5)	no	yes
TG(16:0_36:6)	no	yes
TG(16:0_37:3)	no	yes
TG(16:0_38:1)	no	no
TG(16:0_38:2)	no	yes
TG(16:0_38:3)	no	yes
TG(16:0_38:4)	no	yes
TG(16:0_38:5)	no	yes
TG(16:0_38:6)	no	yes
TG(16:0_38:7)	no	yes
TG(16:0_40:6)	no	yes
TG(16:0_40:7)	no	yes
TG(16:0_40:8)	no	yes
TG(16:1_28:0)	no	no
TG(16:1_30:1)	no	no
TG(16:1_32:0)	no	no
TG(16:1_32:1)	no	no
TG(16:1_32:2)	no	yes
TG(16:1_33:1)	no	no
TG(16:1_34:0)	no	yes
TG(16:1_34:1)	no	yes
TG(16:1_34:2)	no	yes
TG(16:1_34:3)	no	yes
TG(16:1_36:1)	no	yes
TG(16:1_36:2)	no	yes
TG(16:1_36:3)	no	yes
TG(16:1_36:4)	no	yes
TG(16:1_36:5)	no	yes
TG(16:1_38:3)	no	yes
TG(16:1_38:4)	no	yes
TG(16:1_38:5)	no	yes
TG(17:0_32:1)	no	no
TG(17:0_34:1)	no	yes
TG(17:0_34:2)	no	yes
TG(17:0_34:3)	no	yes
TG(17:0_36:3)	no	yes
TG(17:0_36:4)	no	yes
TG(17:1_32:1)	no	no
TG(17:1_34:1)	no	yes
TG(17:1_34:2)	no	yes
TG(17:1_34:3)	no	no
TG(17:1_36:3)	no	yes
TG(17:1_36:4)	no	yes
TG(17:1_36:5)	no	no
TG(17:1_38:5)	no	no
TG(17:1_38:6)	no	yes
TG(17:1_38:7)	no	yes
TG(17:2_34:2)	no	yes
TG(17:2_34:3)	no	yes
TG(17:2_36:2)	no	no
TG(17:2_36:3)	no	no
TG(17:2_36:4)	no	yes
TG(17:2_38:5)	no	no
TG(17:2_38:6)	no	no
TG(17:2_38:7)	no	no
TG(18:0_30:0)	no	no
TG(18:0_30:1)	no	no
TG(18:0_32:0)	no	no
TG(18:0_32:1)	no	yes
TG(18:0_32:2)	no	no
TG(18:0_34:2)	no	yes
TG(18:0_34:3)	no	yes
TG(18:0_36:1)	no	yes
TG(18:0_36:2)	no	yes
TG(18:0_36:3)	no	yes
TG(18:0_36:4)	no	yes
TG(18:0_36:5)	no	yes
TG(18:0_38:6)	no	yes
TG(18:0_38:7)	no	yes
TG(18:1_26:0)	yes	no
TG(18:1_28:1)	no	yes
TG(18:1_30:0)	no	no
TG(18:1_30:1)	no	yes
TG(18:1_30:2)	no	no
TG(18:1_31:0)	no	no
TG(18:1_32:0)	no	yes
TG(18:1_32:1)	no	yes
TG(18:1_32:2)	no	yes
TG(18:1_32:3)	no	yes
TG(18:1_33:0)	no	no
TG(18:1_33:1)	no	yes
TG(18:1_33:2)	no	yes
TG(18:1_33:3)	no	yes
TG(18:1_34:1)	no	yes
TG(18:1_34:2)	no	yes
TG(18:1_34:3)	no	yes
TG(18:1_34:4)	no	yes
TG(18:1_35:2)	no	yes
TG(18:1_35:3)	no	yes
TG(18:1_36:0)	no	no
TG(18:1_36:1)	no	yes
TG(18:1_36:2)	no	yes
TG(18:1_36:3)	no	yes
TG(18:1_36:4)	no	yes
TG(18:1_36:5)	no	yes
TG(18:1_36:6)	no	yes
TG(18:1_38:5)	no	yes
TG(18:1_38:6)	yes	yes
TG(18:1_38:7)	yes	yes
TG(18:2_28:0)	no	no
TG(18:2_30:0)	no	yes
TG(18:2_30:1)	no	yes
TG(18:2_31:0)	no	no
TG(18:2_32:0)	no	yes
TG(18:2_32:1)	no	yes
TG(18:2_32:2)	no	yes
TG(18:2_33:0)	yes	yes
TG(18:2_33:1)	no	yes
TG(18:2_33:2)	no	yes
TG(18:2_34:0)	no	yes
TG(18:2_34:1)	yes	yes
TG(18:2_34:2)	no	yes
TG(18:2_34:3)	no	yes
TG(18:2_34:4)	no	yes
TG(18:2_35:1)	no	yes
TG(18:2_35:2)	yes	yes
TG(18:2_35:3)	yes	yes
TG(18:2_36:0)	no	yes
TG(18:2_36:1)	yes	yes
TG(18:2_36:2)	yes	yes
TG(18:2_36:3)	yes	yes
TG(18:2_36:4)	no	yes
TG(18:2_36:5)	no	yes
TG(18:2_38:4)	no	yes
TG(18:2_38:5)	no	yes
TG(18:2_38:6)	no	yes
TG(18:3_30:0)	no	no
TG(18:3_32:0)	no	yes
TG(18:3_32:1)	no	yes
TG(18:3_33:2)	no	no
TG(18:3_34:0)	no	yes
TG(18:3_34:1)	no	yes
TG(18:3_34:2)	no	yes
TG(18:3_34:3)	no	yes
TG(18:3_35:2)	no	no
TG(18:3_36:1)	no	yes
TG(18:3_36:2)	no	yes
TG(18:3_36:3)	no	yes
TG(18:3_36:4)	no	yes
TG(18:3_38:5)	no	yes
TG(18:3_38:6)	no	yes
TG(20:0_32:3)	no	yes
TG(20:0_32:4)	no	yes
TG(20:0_34:1)	no	no
TG(20:1_24:3)	no	no
TG(20:1_26:1)	no	no
TG(20:1_30:1)	no	no
TG(20:1_31:0)	no	no
TG(20:1_32:1)	no	no
TG(20:1_32:2)	no	yes
TG(20:1_32:3)	no	no
TG(20:1_34:0)	no	no
TG(20:1_34:1)	no	yes
TG(20:1_34:2)	no	yes
TG(20:1_34:3)	no	no
TG(20:2_32:0)	no	no
TG(20:2_32:1)	no	yes
TG(20:2_34:1)	no	yes
TG(20:2_34:2)	no	yes
TG(20:2_34:3)	no	yes
TG(20:2_34:4)	no	no
TG(20:2_36:5)	no	yes
TG(20:3_32:0)	no	yes
TG(20:3_32:1)	no	yes
TG(20:3_32:2)	no	no
TG(20:3_34:0)	no	yes
TG(20:3_34:1)	no	yes
TG(20:3_34:2)	no	yes
TG(20:3_34:3)	no	yes
TG(20:3_36:3)	no	yes
TG(20:3_36:4)	no	yes
TG(20:3_36:5)	no	yes
TG(20:4_30:0)	no	yes
TG(20:4_32:0)	no	yes
TG(20:4_32:1)	no	yes
TG(20:4_32:2)	no	yes
TG(20:4_33:2)	no	yes
TG(20:4_34:0)	no	yes
TG(20:4_34:1)	no	yes
TG(20:4_34:2)	no	yes
TG(20:4_34:3)	no	yes
TG(20:4_35:3)	no	yes
TG(20:4_36:2)	no	yes
TG(20:4_36:3)	no	yes
TG(20:4_36:4)	no	yes
TG(20:4_36:5)	no	yes
TG(20:5_34:0)	no	yes
TG(20:5_34:1)	yes	yes
TG(20:5_34:2)	yes	yes
TG(20:5_36:2)	yes	yes
TG(20:5_36:3)	no	yes
TG(22:0_32:4)	no	no
TG(22:1_32:5)	no	no
TG(22:2_32:4)	no	no
TG(22:3_30:2)	no	no
TG(22:4_32:0)	no	no
TG(22:4_32:2)	no	no
TG(22:4_34:2)	no	yes
TG(22:5_32:0)	no	yes
TG(22:5_32:1)	no	yes
TG(22:5_34:1)	no	yes
TG(22:5_34:2)	no	yes
TG(22:5_34:3)	no	no
TG(22:6_32:0)	no	yes
TG(22:6_32:1)	no	yes
TG(22:6_34:1)	no	yes
TG(22:6_34:2)	no	yes
TG(22:6_34:3)	no	yes
Choline	yes	yes
